# Supplementary material for: Metabolomic Profiling of Pregnancies With Polycystic Ovary Syndrome Identifies a Unique Metabolic Signature and Potential Predictive Biomarkers of Low Birth Weight
Source: Front Endocrinol (Lausanne). 2021 Jun 15;12:638727. doi: 10.3389/fendo.2021.638727 (PMC8239387; doi:10.3389/fendo.2021.638727)
Supplement: Supplementary file 1 [file DataSheet_1.xlsx]

## Sheet: Suppementary Table S1
Supplementary Table S1. VIP list obtained from OPLS-DA analysis of PCOS and controls
Primary ID	M1.VIP[1+1+0]	M1.VIP[1]cvSE * 2.44693
TG.18.2_38.6	1.93689	0.682186
TG.18.2_38.4	1.91685	0.415674
TG.18.0_38.6	1.89697	0.506802
TG.18.2_38.5	1.8824	0.470653
DG.18.2_18.2	1.86795	0.759869
TG.18.2_34.2	1.86791	0.614014
TG.20.4_36.3	1.86187	0.467681
TG.20.4_36.2	1.85947	0.481531
TG.20.4_34.2	1.85375	0.370382
TG.16.0_36.4	1.82914	0.543219
TG.18.2_36.3	1.81172	0.761965
TG.20.4_36.4	1.80495	0.777407
TG.16.0_38.6	1.79797	0.545351
TG.18.1_36.4	1.78507	0.644491
TG.18.2_36.4	1.78251	0.879742
TG.22.4_34.2	1.76257	0.481888
TG.18.1_38.6	1.73639	0.547198
TG.16.0_38.5	1.73562	0.529528
TG.16.0_40.8	1.73186	0.532112
TG.18.0_36.4	1.7143	0.400175
DG.16.0_18.2	1.70679	0.191329
TG.20.4_34.1	1.69682	0.436839
TG.16.0_40.7	1.68611	0.644923
TG.16.0_40.6	1.68253	0.640078
TG.22.5_34.2	1.68061	0.814142
TG.20.3_34.2	1.67129	0.543168
TG.22.6_34.2	1.67071	0.496227
TG.18.2_34.3	1.66787	0.649826
TG.20.3_36.4	1.6631	0.426948
TG.16.1_36.4	1.64777	0.720897
TG.20.3_36.3	1.63152	0.271405
TG.16.0_36.3	1.63081	0.267601
TG.18.1_38.5	1.63069	0.626696
TG.18.2_34.1	1.6301	0.225317
TG.18.2_36.2	1.62247	0.401238
TG.18.2_36.1	1.62196	0.324598
TG.18.2_34.0	1.62066	0.205489
TG.20.2_34.2	1.61067	0.405645
TG.18.2_32.0	1.60603	0.375684
TG.18.1_36.3	1.59931	0.547541
TG.18.1_34.2	1.58882	0.458137
TG.16.0_38.4	1.56477	0.679103
TG.18.1_34.3	1.56079	0.243323
TG.20.4_34.0	1.55906	0.775376
TG.18.2_34.4	1.5345	0.765879
DG.18.1_18.2	1.52715	0.268543
TG.16.1_36.3	1.49687	0.50304
TG.18.0_36.3	1.49501	0.341158
TG.18.2_32.2	1.49438	0.401666
TG.20.4_34.3	1.49422	0.789652
TG.18.2_35.2	1.48121	0.342543
TG.16.0_34.2	1.47419	0.519323
TG.18.3_34.2	1.46919	0.391085
TG.22.4_32.0	1.46464	0.853549
TG.18.2_35.3	1.45777	0.547712
TG.18.3_36.4	1.45644	0.917273
TG.18.2_36.5	1.45578	0.810278
TG.18.1_34.4	1.45054	0.362836
TG.22.6_34.1	1.44677	0.750529
TG.16.0_34.3	1.44334	0.455917
TG.16.1_38.4	1.44243	0.597895
TG.18.2_32.1	1.44145	0.426303
TG.22.5_34.1	1.43921	0.978198
TG.18.2_36.0	1.4351	0.367615
AconAcid	1.43448	0.656807
TG.18.3_34.1	1.43434	0.462238
TG.20.4_32.0	1.43368	0.805576
TG.20.3_34.1	1.41483	0.577745
TG.20.3_34.0	1.41375	0.95514
TG.17.1_36.3	1.41185	0.269937
TG.16.1_38.5	1.40752	0.632032
TG.14.0_36.4	1.40311	0.479801
TG.17.1_36.4	1.39853	0.510691
TG.18.3_36.3	1.37393	0.736658
TG.18.1_36.5	1.372	0.701723
TG.22.6_32.0	1.36407	0.972855
Lac	1.36129	0.752764
TG.18.0_34.2	1.3606	0.479806
TG.16.1_34.2	1.35552	0.521818
TG.16.0_36.5	1.353	0.482013
TG.20.2_34.1	1.34539	0.767921
Cer.d18.1.20.0	1.34324	0.317809
TG.16.0_38.3	1.33319	0.727208
TG.22.5_32.0	1.32865	1.157
PC.ae.C34.1	1.32723	1.2642
TG.18.3_36.1	1.32206	0.545755
TG.20.3_32.0	1.31784	0.961208
TG.18.2_33.2	1.31169	0.550512
TG.18.3_34.0	1.30686	0.269643
TG.20.2_32.0	1.29719	0.762548
TG.16.1_38.3	1.29281	0.601881
TG.16.0_37.3	1.28223	0.630367
TG.14.0_36.3	1.26491	0.319757
TG.17.0_36.4	1.26232	0.40957
TG.18.3_36.2	1.25688	0.592336
PC.aa.C36.4	1.25006	1.35409
TG.18.1_32.2	1.24719	0.334504
TG.18.0_34.3	1.2403	0.319315
TG.20.1_34.2	1.22627	0.610797
TG.20.0_32.4	1.22213	0.826647
TG.22.6_32.1	1.21975	0.764429
TG.16.0_34.4	1.21961	0.534778
TG.20.4_32.1	1.21661	0.809841
DG.16.0_18.1	1.1909	0.587742
TG.20.5_34.1	1.19046	0.591218
TG.18.1_32.0	1.18737	0.48507
TG.18.0_36.2	1.18692	0.525635
TG.20.2_32.1	1.18463	0.588321
TG.16.0_32.0	1.18231	0.608818
TG.20.4_32.2	1.17615	0.660576
TG.20.3_34.3	1.17554	0.691977
TG.17.1_34.2	1.17327	0.20265
TG.16.0_34.1	1.16691	0.527481
TG.20.4_36.5	1.16684	0.702213
TG.16.0_36.2	1.16399	0.402457
TG.18.1_34.1	1.16234	0.486656
TG.18.2_35.1	1.1614	0.335373
TG.18.2_33.1	1.15948	0.26846
TG.18.1_35.3	1.15833	0.331033
Ala	1.15253	0.884678
TG.22.5_32.1	1.14684	0.873947
PC.ae.C36.3	1.14509	1.12722
TG.16.1_36.1	1.14455	0.360209
TG.20.3_32.1	1.14324	0.830501
TG.17.0_36.3	1.14198	0.475734
TG.16.1_34.1	1.13974	0.517324
TG.16.1_34.3	1.13891	0.498035
TG.16.0_34.0	1.13424	0.531468
TG.16.0_35.3	1.13333	0.188191
TG.18.2_30.0	1.12415	0.495297
TG.18.1_33.2	1.11881	0.251922
TG.14.0_34.2	1.11466	0.574001
TG.18.1_32.3	1.10969	0.29006
TG.16.1_36.2	1.10954	0.443282
TG.18.1_36.2	1.10663	0.445303
DG.16.1_18.2	1.10313	0.639245
TG.16.1_34.0	1.0981	0.513554
TG.18.1_32.1	1.09684	0.406009
PC.ae.C40.3	1.08926	0.92852
TG.16.1_36.5	1.08258	0.708439
TG.18.1_36.1	1.0742	0.363688
TG.18.2_33.0	1.07244	0.178664
TG.18.1_35.2	1.06886	0.361315
lysoPC.a.C20.4	1.06817	1.06937
HexCer.d18.1.23.0	1.06617	0.716072
TG.16.0_32.2	1.06384	0.478947
CE.15.0	1.063	1.14522
TG.14.0_38.5	1.05807	0.701678
PC.ae.C36.1	1.05648	1.12662
TG.18.0_32.2	1.04881	0.312765
TG.14.0_38.4	1.04868	0.557465
TG.16.0_33.2	1.04664	0.103427
PC.ae.C38.3	1.04049	1.00999
TG.16.0_35.2	1.03696	0.197766
TG.18.3_38.6	1.03665	0.798278
TG.16.1_32.0	1.03605	0.774535
TG.16.0_38.7	1.03597	0.739134
TG.18.3_32.0	1.03284	0.376273
TG.18.2_31.0	1.02953	0.173017
CE.14.0	1.02594	1.38508
TG.18.3_32.1	1.01365	0.253984
TG.16.0_32.1	1.00788	0.522096
TG.14.0_36.1	1.00616	0.296972
TG.17.0_34.2	1.00446	0.180013
TG.16.1_32.2	1.00382	0.563413
TG.14.0_34.3	1.00357	0.281378
TG.14.0_36.2	0.996905	0.252396
TG.20.1_32.2	0.996893	0.21574
TG.17.1_34.1	0.991996	0.264191
TG.16.0_32.3	0.989662	0.215648
TG.17.2_34.2	0.984239	0.49807
TG.14.0_34.1	0.982016	0.275778
TG.18.1_31.0	0.981271	0.781466
TG.18.3_34.3	0.980824	0.541582
TG.16.0_38.2	0.978879	0.557137
TG.20.1_34.3	0.977486	0.311093
TG.20.4_30.0	0.977257	0.775285
HexCer.d18.1.24.0	0.974307	0.474314
CE.17.1	0.973544	1.14082
TG.18.2_30.1	0.973346	0.380168
TG.18.1_30.0	0.9709	0.298293
TDCA	0.969708	1.18583
PC.ae.C36.2	0.968678	0.952205
PC.aa.C38.4	0.965382	1.32858
PC.ae.C40.5	0.956547	1.42225
DG.18.1_18.1	0.956299	0.367132
TG.16.0_33.1	0.95616	0.548399
TG.18.0_36.1	0.955715	0.344517
TG.20.1_32.1	0.954201	0.439108
TG.14.0_34.0	0.95324	0.263354
TG.22.6_34.3	0.952917	0.597656
PC.ae.C34.2	0.952724	1.05162
TG.18.1_36.0	0.949493	0.365997
TG.16.0_35.1	0.948451	0.294256
HexCer.d18.1.22.0	0.948074	0.693315
TG.18.0_32.1	0.943782	0.247211
TG.18.1_33.1	0.940749	0.435427
PC.aa.C36.1	0.93917	1.09188
CE.18.1	0.931988	1.12133
TG.16.1_32.1	0.931415	0.541258
TG.18.1_38.7	0.928672	0.556579
TG.18.1_33.0	0.927349	0.481019
TG.17.0_34.1	0.925032	0.311154
TG.17.0_34.3	0.921983	0.476133
TG.17.0_32.1	0.918353	0.547647
TG.18.1_30.1	0.913065	0.480617
TG.20.2_34.3	0.90538	0.298495
PC.ae.C40.4	0.902829	1.24332
PC.ae.C42.4	0.901156	1.27751
PC.aa.C42.5	0.895298	1.23694
TG.14.0_32.2	0.891072	0.220699
CE.18.0	0.883871	0.892971
PC.ae.C42.3	0.883673	1.04635
TG.20.1_34.1	0.882642	0.606829
Glu	0.878908	0.535615
PC.aa.C36.3	0.869869	0.744129
TG.16.1_33.1	0.865628	0.544756
TG.16.0_30.2	0.856887	0.767303
TG.22.5_34.3	0.85654	0.609205
HexCer.d18.1.24.1	0.855223	0.963945
PC.ae.C34.0	0.853985	1.13914
TG.16.0_28.2	0.846044	0.138065
PC.ae.C38.2	0.844593	0.700248
TG.18.0_32.0	0.839009	0.66125
PC.aa.C30.0	0.836552	0.768264
TG.20.5_34.2	0.83142	0.602711
PC.ae.C40.6	0.823432	1.33108
PC.aa.C34.2	0.8214	0.547583
TG.14.0_35.2	0.819945	0.346958
TG.18.1_28.1	0.817925	0.582624
TG.17.1_34.3	0.80948	0.192346
lysoPC.a.C16.0	0.80938	1.29037
TG.18.2_28.0	0.808769	0.471753
TG.17.1_32.1	0.80439	0.218311
SM..OH..C14.1	0.803391	1.10972
TG.18.3_38.5	0.798924	0.524753
TG.16.1_30.1	0.798118	0.396531
GABA	0.793032	1.11523
TG.18.3_30.0	0.792014	0.208279
HexCer.d18.1.16.0	0.791467	1.0273
PC.aa.C28.1	0.787753	0.888979
TG.16.1_28.0	0.785271	0.830042
TG.18.1_36.6	0.78399	0.772926
TG.18.1_30.2	0.782001	0.240813
PC.aa.C34.4	0.779107	0.949903
PC.ae.C32.1	0.777378	1.04953
Hex2Cer.d18.1.16.0	0.775417	0.979514
TG.17.2_36.3	0.773776	0.620228
TG.20.4_33.2	0.771862	0.250783
PC.ae.C34.3	0.770111	1.26665
TG.20.0_32.3	0.767802	0.205758
PC.ae.C42.5	0.76735	1.1882
TG.18.3_35.2	0.764328	0.436392
PC.aa.C42.6	0.761443	1.13018
CE.20.3	0.753348	0.632369
TG.16.0_28.1	0.748841	0.225559
C2	0.743117	0.50776
PC.aa.C34.1	0.742703	0.385193
TG.17.2_36.4	0.742052	0.70909
SM.C16.0	0.735947	1.2421
SM.C22.3	0.735576	0.880188
PC.ae.C38.0	0.730878	0.485268
GCDCA	0.730358	1.62908
SM..OH..C22.2	0.724213	0.966859
TG.16.0_38.1	0.723248	0.336936
SM..OH..C16.1	0.72081	1.05286
CE.17.0	0.719596	0.960973
TG.20.1_34.0	0.718217	0.335607
TG.20.5_36.2	0.717662	0.581112
PC.ae.C36.0	0.717232	0.712017
PC.aa.C42.0	0.714561	0.846471
PC.ae.C42.2	0.709605	0.975078
PC.ae.C44.3	0.708992	0.466902
CE.18.3	0.702971	0.927228
PC.aa.C38.3	0.702561	0.182201
CE.20.4	0.702311	1.11648
PC.aa.C32.2	0.702092	0.213065
PC.aa.C34.3	0.699927	0.327258
TG.20.5_36.3	0.69831	0.780158
TG.18.1_33.3	0.696724	0.402949
PC.aa.C32.0	0.691815	0.244984
TG.18.1_26.0	0.690603	1.02363
TG.20.3_32.2	0.689436	0.374044
PC.ae.C44.4	0.684207	0.80125
AABA	0.683685	1.28008
Hex2Cer.d18.1.14.0	0.683583	0.389392
DG.18.1_20.1	0.675786	0.577232
Lys	0.673264	1.46304
Cer.d18.1.23.0	0.672535	0.234897
TG.16.0_36.6	0.670499	0.291653
CE.18.2	0.666754	0.474948
CE.22.5	0.665817	0.702894
Choline	0.664682	1.04958
PC.aa.C32.3	0.663394	0.656999
PC.aa.C36.6	0.661998	0.241882
PC.aa.C38.6	0.660754	0.78789
SM..OH..C22.1	0.659083	0.39555
PC.ae.C32.2	0.657732	1.0937
TG.22.4_32.2	0.652279	0.395787
PC.ae.C40.1	0.650304	0.860043
Met.SO	0.646561	1.41805
Cer.d18.1.22.0	0.644641	0.273033
Betaine	0.643237	0.898451
lysoPC.a.C20.3	0.640077	1.3601
PC.aa.C32.1	0.635531	0.491799
PC.ae.C40.2	0.632193	0.698924
Cer.d18.1.16.0	0.62795	1.09384
AA	0.627637	1.37794
Cer.d18.1.24.0	0.627394	0.550305
TG.20.0_34.1	0.62613	0.482286
CE.16.1	0.622175	0.182768
TG.18.0_36.5	0.613607	0.652854
PC.aa.C40.5	0.61012	0.507711
PC.aa.C42.1	0.609782	0.346025
TG.18.0_30.1	0.607511	0.763137
TMCA	0.604828	0.379983
lysoPC.a.C16.1	0.603956	1.09295
PC.ae.C38.4	0.603086	1.08945
CE.14.1	0.597724	0.948443
H1	0.596658	0.857825
PC.aa.C36.2	0.595498	0.365787
TG.18.0_30.0	0.595062	0.568462
Hypoxanthine	0.593302	0.602506
PC.aa.C42.4	0.588966	0.487924
SM.C24.0	0.586942	0.443777
PC.aa.C38.5	0.582527	0.426472
TG.18.3_33.2	0.581843	0.654603
DG.18.1_20.2	0.578338	0.981047
PC.aa.C40.6	0.567067	0.332381
PC.aa.C40.3	0.566785	0.374366
Sarcosine	0.56189	1.23437
PC.aa.C40.4	0.561622	0.370574
Ile	0.560708	0.939364
PC.ae.C36.4	0.559664	0.999617
SM.C18.0	0.556429	0.555456
DHA	0.549829	0.896926
CE.20.1	0.54729	0.306381
Cer.d18.1.24.1	0.538548	0.700695
PC.ae.C42.1	0.538546	0.631859
PC.aa.C36.5	0.537313	0.356603
GUDCA	0.526364	0.661997
PC.ae.C38.6	0.523272	0.574956
PC.ae.C44.5	0.520611	0.974027
TG.14.0_35.1	0.520504	0.299613
Val	0.520454	0.904988
CE.16.0	0.512503	0.585746
PC.aa.C36.0	0.512177	0.843466
TCA	0.508406	0.95684
Thr	0.506587	1.00162
His	0.501106	0.683846
Cer.d18.1.25.0	0.488513	0.322008
PC.aa.C40.2	0.483725	0.501211
PC.aa.C38.0	0.478412	0.563457
DG.18.2_20.4	0.477137	0.542938
GLCAS	0.467547	0.686297
CE.22.6	0.466248	0.638621
TCDCA	0.462287	1.56489
PC.ae.C38.5	0.459641	1.18422
CE.20.5	0.443953	0.972854
Cortisol	0.438285	0.616139
TG.20.4_35.3	0.437548	0.367304
p.Cresol.SO4	0.434661	0.858414
lysoPC.a.C18.0	0.428141	1.14627
SM.C18.1	0.427852	0.476146
DG.18.1_18.3	0.423761	0.407248
SM..OH..C24.1	0.418289	0.305142
SM.C26.1	0.413807	0.745237
PC.ae.C36.5	0.413691	1.2855
Pro	0.413669	0.5474
SM.C16.1	0.406643	0.506294
C0	0.406634	0.699239
Cer.d18.0.24.1	0.39989	0.406031
PC.ae.C44.6	0.392102	0.376646
Trp	0.384474	0.69445
Cystine	0.376416	0.553851
Leu	0.370907	0.790309
TMAO	0.369793	0.575792
HexCer.d18.2.23.0	0.369769	0.751256
FA.14.0	0.354006	0.75269
HCys	0.353838	0.390472
Ind.SO4	0.353711	0.595574
Cer.d18.2.24.0	0.352177	0.358116
Creatinine	0.34762	0.795569
X3.IAA	0.345684	0.581428
Tyr	0.344522	0.941434
SM.C26.0	0.344077	0.238304
Phe	0.329053	0.936919
CE.15.1	0.328141	0.355092
PC.aa.C30.2	0.325384	0.835051
Cer.d18.0.24.0	0.318035	0.589038
SM.C20.2	0.317018	0.893622
DG.18.1_20.0	0.309218	0.96081
Gln	0.308137	0.807471
TrpBetaine	0.294752	0.718265
Ser	0.29382	0.812949
CDCA	0.291341	0.985907
ADMA	0.290044	0.282705
Cit	0.288349	0.71332
PC.ae.C30.2	0.286697	0.589978
DG.O.14.0_18.2	0.28328	0.400658
Gly	0.282665	0.916655
beta.Ala	0.276996	0.298239
Taurine	0.26621	0.671633
X3.IPA	0.259738	0.528814
lysoPC.a.C17.0	0.252055	0.499957
CE.22.0	0.247646	0.604781
FA.18.2	0.246186	0.270591
lysoPC.a.C18.2	0.2457	0.645508
HexCer.d18.2.22.0	0.241106	0.411671
DG.O.16.0_18.1	0.234276	0.192611
PC.ae.C38.1	0.232198	0.257467
Asp	0.229907	0.454348
X1.Met.His	0.228738	0.544307
Met	0.228436	1.41509
X3.Met.His	0.228363	0.344662
SM.C24.1	0.22559	0.865516
GCA	0.223766	0.529804
t4.OH.Pro	0.212728	0.477123
Orn	0.208173	1.1425
Kynurenine	0.205483	0.584758
PC.aa.C38.1	0.201672	0.383111
Cys	0.193665	0.757176
lysoPC.a.C18.1	0.173465	0.689379
FA.18.1	0.150184	0.469487
Asn	0.148331	1.41632
Hex3Cer.d18.1.16.0	0.142807	0.379628
Arg	0.136124	0.716669
DG.18.1_20.3	0.135538	0.871284
DG.16.0_16.1	0.121066	0.297258
SDMA	0.109944	0.427328
ProBetaine	0.107717	0.525267
DCA	0.106631	0.612451
GDCA	0.0942526	0.826942
HexCer.d18.2.24.0	0.0880357	0.783017
HipAcid	0.0785123	0.383025
DHEAS	0.0582966	0.541567
HArg	0.0529984	0.79637
